# Supplementary material for: When the desert dries: rainfall drives conflicts and conservation challenges for onager (Equus hemionus onager)
Source: J Mammal. 2026 May 1;107(3):462–73. doi: 10.1093/jmammal/gyag017 (PMC13271766; doi:10.1093/jmammal/gyag017)
Supplement: gyag017_Supplementary_Data [file gyag017_supplementary_data.zip]

Archive with 3 entries (3 files):
- Esmaeili_et al_S_materials_24Oct2025.docx
- Farsi_abstract_18Feb2026.docx
- Attached standard file_ _ Final-Manuscript-Review-Form_SE.pdf
